# Supplementary material for: Mechanism-Informed Interfacial Chemistry and Structural Evolution of TiS2 During Ca2+ Intercalation in Concentrated Aqueous CaCl2 Electrolytes
Source: Int J Mol Sci. 2025 Dec 12;26(24):11971. doi: 10.3390/ijms262411971 (PMC12733094; doi:10.3390/ijms262411971)
Supplement: Supplementary file 1 [file ijms-26-11971-s001.zip]

Archive with 1 entries (1 files):
- ijms-3993255-supplementary.docx
